# Supplementary material for: Interactions between ZnO Nanoparticles and Polyphenols Affect Biological Responses
Source: Nanomaterials (Basel). 2022 Sep 25;12(19):3337. doi: 10.3390/nano12193337 (PMC9565856; doi:10.3390/nano12193337)
Supplement: Supplementary file 1 [file nanomaterials-12-03337-s001.zip]

Archive with 1 entries (1 files):
- nanomaterials-1913220-supplementary.pdf
